# Supplementary material for: Sex‐specific associations of Roseburia with uric acid metabolism and hyperuricemia risk in females
Source: IMetaOmics. 2025 Apr 1;2(2):e70016. doi: 10.1002/imo2.70016 (PMC12806380; doi:10.1002/imo2.70016)
Supplement: Supplementary file 1 — Table S1. Basic characteristics of the study participants. [file IMO2-2-e70016-s001.xlsx]

## Sheet: Table S1
Table S1. Basic characteristics of the study participants.
	Male_Health (n = 185)	Male_HUA (n = 168)	Female_Health (n = 195)	Female_HUA (n = 75)	p (Male)	p (Female)
Age (SD), years	55 (9.88)	48 (12.13)	45 (10.11)	43 (11.65)	< 0.001	0.423
BMI (SD), kg/m²	27.72 (4.27)	30.73 (4.68)	25.70 (3.93)	29.70 (5.72)	< 0.001	< 0.001
Muscle Mass (SD), kg	54.53 (8.45)	58.96 (8.10)	39.60 (3.60)	42.19 (4.45)	< 0.001	< 0.001
ALP (SD), U/L	65.26 (28.03)	67.68 (18.69)	59.13 (16.15)	63.22 (17.88)	0.024	0.12
RBC (SD), ×10^12/L	5.05 (0.65)	5.11 (0.46)	4.44 (0.35)	4.69 (0.65)	0.153	< 0.001
HCT (SD), %	45.32 (3.19)	45.86 (3.29)	39.21 (3.16)	40.72 (2.82)	0.237	< 0.001
MCV (SD), fL	90.92 (4.64)	90.09 (4.73)	88.56 (5.79)	88.19 (5.60)	0.016	0.513
Hb (SD), g/L	152.28 (11.1)	154.32 (10.11)	129.75 (12.35)	134.87 (9.81)	0.223	0.001
IG (SD), %	0.26 (0.36)	0.26 (0.15)	0.20 (0.14)	0.24 (0.13)	0.183	0.037
LDL-C (SD), mmol/L	2.27 (0.86)	2.58 (0.87)	2.60 (0.92)	2.70 (0.86)	0.003	0.26
HDL-C (SD), mmol/L	1.20 (0.21)	1.20 (0.22)	1.39 (0.27)	1.26 (0.21)	0.919	0.001
ApoA1 (SD), g/L	1.17 (0.19)	1.16 (0.18)	1.28 (0.22)	4.76 (30.81)	0.599	0.023
ApoB (SD), g/L	1.60 (8.08)	0.91 (0.24)	0.85 (0.21)	0.91 (0.22)	0.003	0.085
CHOL (SD), mmol/L	4.29 (1.00)	4.68 (1.06)	4.69 (0.89)	4.70 (0.87)	0.003	0.94
Data are presented as mean ± standard deviation (SD). P-values are analyzed using the Mann-Whitney U test.
